# Supplementary material for: A Lightweight Distributed Framework for Computational Offloading in Mobile Cloud Computing
Source: PLoS One. 2014 Aug 15;9(8):e102270. doi: 10.1371/journal.pone.0102270 (PMC4134188; doi:10.1371/journal.pone.0102270)
Supplement: Table S3 — Comparison of Application Processing Time (ms) on SMD in Processing Application locallay and by implenting the POP of DEAP Model. (XLSX) [file pone.0102270.s003.xlsx]

## Sheet: Table S3
Table S3: Comparison of Application Processing Time (ms) on SMD in Processing Application locallay and by implenting the POP of DEAP Model
SNO	Compute length	TT on Local SMD	TT in DCOF Based Computational Offloading	TT in Traditional Computational Offloading	Difference in Energy Concusmption Cost
1	2^1000000	51	68	7175	99.0523
2	2^2000000	80	75	7587	99.0115
3	2^3000000	110	88	7751	98.8647
4	2^4000000	140	107	7779	98.6245
5	2^5000000	176	121	7965	98.4809
6	2^6000000	206	123	8071	98.476
7	2^7000000	233	128	8183	98.4358
8	2^8000000	269	133	8283	98.3943
9	2^9000000	293	134	8471	98.4181
10	2^10000000	341	139	8658	98.3945
11	2^20000000	373	195	9877	98.0257
12	2^30000000	920	250	12029	97.9217
13	2^40000000	1216	294	12999	97.7383
14	2^50000000	1501	354	13444	97.3669
15	2^60000000	1767	421	15356	97.2584
16	2^70000000	2070	454	17067	97.3399
17	2^80000000	2334	538	18092	97.0263
18	2^90000000	2615	589	19188	96.9304
19	2^100000000	2896	620	20389	96.9591
20	2^200000000	6386	1143	32645	96.4987
21	2^300000000	8509	1599	46475	96.5594
22	2^400000000	11405	1971	61280	96.7836
23	2^500000000	14105	2405	75534	96.816
24	2^600000000	16887	2981	84686	96.4799
25	2^700000000	19182	3705	112309	96.7011
26	2^800000000	22480	4380	126616	96.5407
27	2^900000000	25580	4932	135190	96.3518
28	2^100000000	28237	5491	138851	96.0454
29	2^1900000000	68365	9881	139471	92.9154
30	2^2000000000	69044	10931	265724	95.8863
Average		10259	1808	47905	97
% Change		99.9261	-467.423	96.2259	-49286.6
