# Supplementary material for: A Lightweight Distributed Framework for Computational Offloading in Mobile Cloud Computing
Source: PLoS One. 2014 Aug 15;9(8):e102270. doi: 10.1371/journal.pone.0102270 (PMC4134188; doi:10.1371/journal.pone.0102270)
Supplement: Table S4 — Summary of Data Transmission in Traditional and Proposed Framework Based Computational Offloading. (XLSX) [file pone.0102270.s004.xlsx]

## Sheet: Table S4
Table S4: Summary of Data Transmission in Traditional and Proposed Framework Based Computational Offloading
SNO	Sorting Length	Size of Data Transmission in Traditional Computational Offloading	Size of Data Transmission in DCOF Based Computational Offloading	Reduction in Data Transmission (KB)
1	11000	752.4	183	569.4
2	12000	820.4	200	620.4
3	13000	888.4	218	670.4
4	14000	950.4	235	715.4
5	15000	1026.4	253	773.4
6	16000	1086.4	270	816.4
7	17000	1162.4	288	874.4
8	18000	1230.4	306	924.4
9	19000	1298.4	323	975.4
10	20000	1360.4	341	1019.4
11	21000	1420.4	358	1062.4
12	22000	1480.4	376	1104.4
13	23000	1572.4	393	1179.4
14	24000	1632.4	411	1221.4
15	25000	1694.4	429	1265.4
16	26000	1754.4	446	1308.4
17	27000	1846.4	464	1382.4
18	28000	1914.4	481	1433.4
19	29000	1982.4	499	1483.4
20	30000	2042.4	516	1526.4
21	31000	2092.4	534	1558.4
22	32000	2153.84	552	1601.84
23	33000	2215.28	568	1647.28
24	34000	2276.72	587	1689.72
25	35000	2399.6	604	1795.6
26	36000	2399.6	622	1777.6
27	37000	2461.04	639	1822.04
28	38000	2522.48	657	1865.48
29	39000	2583.92	675	1908.92
30	40000	2645.36	692	1953.36
AVG	25500	1722.21	437.333	1284.87
		2.57809
