# Supplementary material for: A Lightweight Distributed Framework for Computational Offloading in Mobile Cloud Computing
Source: PLoS One. 2014 Aug 15;9(8):e102270. doi: 10.1371/journal.pone.0102270 (PMC4134188; doi:10.1371/journal.pone.0102270)
Supplement: Table S5 — Summary of Data Transmission in Traditional and Proposed Framework Based Computational Offloading. (XLSX) [file pone.0102270.s005.xlsx]

## Sheet: Table S5
Table S5: Summary of Data Transmission in Traditional and Proposed Framework Based Computational Offloading
SNO	Matrix Length	Size of Data Transmission in Traditional Computational Offloading	Size of Data Transmission in DCOF Based Computational Offloading	Reduction in Data Transmission (KB)
1	160*160	5739.44	463	5276.44
2	170*170	6538.16	528	6010.16
3	180*180	7377.84	595	6782.84
4	190*190	8217.52	664	7553.52
5	200*200	9118.64	639	8479.64
6	210*210	10040.2	705	9335.24
7	220*220	11023.3	774	10249.3
8	230*230	12067.8	847	11220.8
9	240*240	13132.7	923	12209.7
10	250*250	14259.1	1002	13257.1
11	260*260	15426.5	1084	14342.5
12	270*270	16634.8	1169	15465.8
13	280*280	17884.1	1258	16626.1
14	290*290	19194.8	1350	17844.8
15	300*300	20526	1445	19081
16	310*310	21754.8	1543	20211.8
17	320*320	23393.2	1646	21747.2
18	330*330	24826.8	1754	23072.8
19	340*340	26465.2	1865	24600.2
20	350*350	28103.6	1979	26124.6
21	360*360	29742	2097	27645
22	370*370	31380.4	2219	29161.4
23	380*380	33223.6	2343	30880.6
24	390*390	34862	2471	32391
25	400*400	36705.2	2602	34103.2
26	410*410	38753.2	2737	36016.2
27	420*420	39367.6	2874	36493.6
28	430*430	42644.4	3015	39629.4
29	440*440	44692.4	3160	41532.4
30	450*450	46740.4	3308	43432.4
AVG		22994.5	1635.3	21359.2
		0.200048
