# Supplementary material for: A Lightweight Distributed Framework for Computational Offloading in Mobile Cloud Computing
Source: PLoS One. 2014 Aug 15;9(8):e102270. doi: 10.1371/journal.pone.0102270 (PMC4134188; doi:10.1371/journal.pone.0102270)
Supplement: Table S6 — Comparison of ECC. (XLSX) [file pone.0102270.s006.xlsx]

## Sheet: Table S6
	Table S6: Comparison of ECC
Avergae	Average Energy Consumption Cost in Traditional Offloading	Average Energy Consumption Cost in DCOF Based Offloading	% Decrease	Overall Decrase
Sort Service	111.277	13.8533	87.5505	81.0147
Matrix Multiplication Service	79.0764	30.33	61.6447
Power Computer Service	66.6	4.6	93.0931
Total	256.953	48.7833
